# Supplementary material for: Knowledge of genetic test results among caregivers and individuals with spinal muscular atrophy
Source: PLoS One. 2022 Nov 8;17(11):e0276756. doi: 10.1371/journal.pone.0276756 (PMC9642888; doi:10.1371/journal.pone.0276756)
Supplement: S2 File — (XLSX) [file pone.0276756.s002.xlsx]

## Sheet: Sheet1
Supplemental Table 1: Stepwise Regression Model
Covariates		Model 1 - full model				Model 2				Model 3 - final model
		ORᵃ	SEᵇ	95% CIᶜ	p-value	ORᵃ	Seᵇ	95% Ciᶜ	p-value	ORᵃ	Seᵇ	95% Ciᶜ	p-value
Current age of affected individual at time of survey		0.98	0.0117618	(0.96-1.00)	0.11	0.98	0.01	(0.97 - 1.00)	0.031	0.98	0.005	(0.97 - 0.99)	<0.0001
SMA type
	Type I	Reference				Reference
	Type II	0.54	0.11	(0.37 - 0.81)	0.003	0.53	0.11	(0.36 - 0.78)	0.002
	Type III	0.72	0.2	(0.41 - 1.25)	0.24	0.67	0.19	(0.39 - 1.17)	0.158
	Type IV	0.56	0.44	(0.12 - 2.59)	0.461	0.51	0.37	(0.12 - 2.10)	0.352
	Other	0.25	0.12	(0.10 - 0.62)	0.003	0.24	0.11	(0.10 - 0.61)	0.003
	I don't know	0.27	0.15	(0.09 - 0.81)	0.019	0.27	0.15	(0.09 - 0.78)	0.013
Year of SMA diagnosis		1	0.01	(0.97 - 1.02)	0.858
Engaged in SMA Community
	No	Reference				Reference				Reference
	Yes	1.82	0.28	(1.34 - 2.45)	<0.0001	1.76	0.27	(1.30 - 2.37)	<0.001	1.82	0.27	(1.36 - 2.44)	<0.0001
Treated with an SMA therapy
	No	Reference				Reference
	Yes	0.97	0.18	(0.67 - 1.40)	0.88	0.99	0.18	(0.69 - 1.42)	0.964
Current motor functionᵃ
	Non-sitter	Reference				Reference				Reference
	Sitter	1.35	0.25	(0.94 - 1.95)	0.101	1.35	0.25	(0.94 - 1.93)	0.103	1.24	0.21	(0.90 - 1.73)	0.19
	Walker	1.83	0.46	(1.13 - 2.98)	0.015	1.86	0.44	(1.17 - 2.98)	0.009	1.74	0.35	(1.17 - 2.58)	0.006
Relationship to affected individual
	Caregiver or other	Reference				Reference
	Self	1.19	0.28	(0.75 - 1.90)	0.456	1.18	0.28	(0.74 - 1.87)	0.489
Geographic location
	Urban	Reference				Reference
	Suburban	0.89	0.19	(0.59 - 1.35)	0.59	0.88	0.18	(0.58 - 1.32)	0.537
	Rural/Town	1.23	0.24	(0.84 - 1.81)	0.289	1.21	0.24	(0.83 - 1.77)	0.326
	Unknown	0.77	0.56	(0.19 - 3.18)	0.722	0.77	0.56	(0.19 - 3.18)	0.723
Goodness of fit		Chi-square	p-value			Chi-square	p-value			Chi-square	p-value
	Pearson	744.8	0.279			706.91	0.273			310.01	0.237
CI=confidence interval; OR=odds ratio; SE= standard error; SMA=spinal muscular atrophy; SMN2=survivor motor neuron 2 gene ᵃCurrent motor function at time of survey was defined as non-sitters (those that could do any of the following motor functions: head control, voluntary grasping, voluntary kicking, able to roll over, or no motor function); sitters (those that could do any of the following moto…
